# Supplementary material for: Pixel-level metal blackbody microcavities via hierarchical laser writing
Source: Sci Adv. 2025 Feb 28;11(9):eadu0608. doi: 10.1126/sciadv.adu0608 (PMC11870063; doi:10.1126/sciadv.adu0608)
Supplement: Supplementary file 2 — Movie S1 [file sciadv.adu0608_movie_s1.zip]

Archive with 1 entries (1 files):
- sciadv.adu0608_movie_s1.mp4
